# Supplementary material for: Variation in synonymous evolutionary rates in the SARS-CoV-2 genome
Source: Front Microbiol. 2023 Mar 9;14:1136386. doi: 10.3389/fmicb.2023.1136386 (PMC10034387; doi:10.3389/fmicb.2023.1136386)
Supplement: Supplementary file 2 [file Table_1.XLSX]

## Sheet: Sheet1
lineage	characteristic aa mutations in OFR1a	characteristic aa mutations in OFR1b	characteristic aa mutations in S protein	characteristic aa mutations in OFR3a	characteristic aa mutations in E protein	characteristic aa mutations in M protein	characteristic aa mutations in OFR6	characteristic aa mutations in OFR7a	characteristic aa mutations in OFR7b	characteristic aa mutations in OFR8	characteristic aa mutations in N	other aa mutations
Alpha	T1001I，A1708D，I2230T，del3675/3677	P314L	del69/70，del144/144，N501Y，A570D，D614G，P681H，T716I，S982A，D1118H，484K，452R	/	/	V70L	/	/	/	Q27*，R52I，Y73C，S84L	D3L，R203K，G204R，S235F	+S：484K +S：452R
Beta	T265I，K1655N，K3353R，del3675/3677	P314L	D80A，D215G，K417N，E484K，N501Y，D614G，A701V，L18F	Q57H，S171L	P71L	/	/	/	/	S84L	T205I	+S: L18F
Gamma	S1188L，K1795Q，del3675/3677	P314L，E1264D	L18F，T20N，P26S，D138Y，R190S，K417T，E484K，N501Y，D614G，H655Y，T1027I，V1176F，681H	S253P	/	/	/	/	/	E92K，S84L	P80R，R203K，G204R	+S: 681H
Delta	A1306S，P2046L，P2287S，V2930L，T3255I，T3646A	P314L，G662S，P1000L，A1918V	T19R，E156G，del157/158，L452R，T478K，D614G，P681R，D950N，417N	S26L	/	I82T	/	V82A，T120I	T40L	del119/120，S84L	D63G，R203M，G215C，D377Y	+S: 417N
