# Supplementary material for: Variation in synonymous evolutionary rates in the SARS-CoV-2 genome
Source: Front Microbiol. 2023 Mar 9;14:1136386. doi: 10.3389/fmicb.2023.1136386 (PMC10034387; doi:10.3389/fmicb.2023.1136386)
Supplement: Supplementary file 4 [file Table_3.XLSX]

## Sheet: Motif1
PSSM for motif found in constrained region
A	C	T	G
0.101056	2.5e-05	2.5e-05	0.898895
0.777336	0.028274	2.5e-05	0.194365
0.285107	0.000881	0.713971	4.1e-05
4.1e-05	0.999893	2.5e-05	4.1e-05
4.1e-05	2.5e-05	2.5e-05	0.999909
4.1e-05	2.5e-05	0.999893	4.1e-05
0.28425	0.001737	0.12244	0.591573
4.1e-05	0.999893	2.5e-05	4.1e-05
0.052261	2.5e-05	2.5e-05	0.94769
MOTIF 1-TAGCTGTCT STREME-1 letter-probability matrix: alength= 4 w= 9 nsites= 1302 E= 8.4e-035

## Sheet: Motif2
PSSM for motif found in constrained region
A	C	T	G
0.937636	0.016909	0.016909	0.028545
0.937636	0.016909	0.016909	0.028545
0.937636	0.016909	0.016909	0.028545
0.937636	0.016909	0.016909	0.028545
0.028545	0.926	0.016909	0.028545
0.028545	0.016909	0.016909	0.937636
0.937636	0.016909	0.016909	0.028545
MOTIF 2-AAAACTA STREME-2 letter-probability matrix: alength= 4 w= 7 nsites= 1107 E= 7.1e-031

## Sheet: Motif3
PSSM for motif found in constrained region
A	C	T	G
4.9e-05	0.999874	2.9e-05	4.9e-05
0.843668	2.9e-05	2.9e-05	0.156275
4.9e-05	2.9e-05	2.9e-05	0.999893
4.9e-05	2.9e-05	2.9e-05	0.999893
0.843668	2.9e-05	0.156255	4.9e-05
0.859794	0.001037	0.13912	4.9e-05
4.9e-05	0.999874	2.9e-05	4.9e-05
0.999893	2.9e-05	2.9e-05	4.9e-05
0.859794	0.13912	0.001037	4.9e-05
0.13914	0.857759	2.9e-05	0.003073
0.001057	0.998866	2.9e-05	4.9e-05
0.841652	2.9e-05	2.9e-05	0.15829
0.141156	0.698509	0.002045	0.15829
0.156275	2.9e-05	2.9e-05	0.843668
0.006096	2.9e-05	0.993826	4.9e-05
MOTIF 3-CATTAACAACCACTG STREME-3 letter-probability matrix: alength= 4 w= 15 nsites= 1102 E= 1.4e-030

## Sheet: Motif4
PSSM for motif found in constrained region
A	C	T	G
0.937636	0.016909	0.016909	0.028545
0.028545	0.016909	0.016909	0.937636
0.028545	0.016909	0.926	0.028545
0.937636	0.016909	0.016909	0.028545
0.937636	0.016909	0.016909	0.028545
0.937636	0.016909	0.016909	0.028545
0.937636	0.016909	0.016909	0.028545
0.028545	0.016909	0.016909	0.937636
0.028545	0.016909	0.016909	0.937636
0.028545	0.016909	0.016909	0.937636
0.028545	0.016909	0.016909	0.937636
MOTIF 4-ATGAAAATTTT STREME-4 letter-probability matrix: alength= 4 w= 11 nsites= 1073 E= 1.4e-030

## Sheet: Motif5
PSSM for motif found in constrained region
A	C	T	G
0.9999	2.7e-05	2.7e-05	4.6e-05
0.603277	0.39665	2.7e-05	4.6e-05
0.969957	2.7e-05	0.029024	0.000992
0.424719	0.575208	2.7e-05	4.6e-05
4.6e-05	2.7e-05	0.575208	0.424719
0.000992	0.029024	2.7e-05	0.969957
4.6e-05	2.7e-05	0.39665	0.603277
4.6e-05	2.7e-05	2.7e-05	0.9999
MOTIF 5-AMAMKTKT STREME-5 letter-probability matrix: alength= 4 w= 8 nsites= 1104 E= 2.7e-030

## Sheet: Motif6
PSSM for motif found in constrained region
A	C	T	G
0.999891	3e-05	3e-05	5e-05
0.003152	0.004165	0.083781	0.908902
0.00522	3e-05	0.9947	5e-05
5e-05	0.084814	0.002098	0.913038
0.958532	3e-05	0.040354	0.001084
0.999891	3e-05	3e-05	5e-05
0.002118	0.001064	3e-05	0.996789
5e-05	0.99987	3e-05	5e-05
0.956464	0.002098	3e-05	0.041409
0.002118	0.234739	0.042422	0.720721
0.001084	0.997802	3e-05	0.001084
0.996789	3e-05	0.001064	0.002118
MOTIF 6-ATGTAATCATCA STREME-6 letter-probability matrix: alength= 4 w= 12 nsites= 1069 E= 3.7e-029

## Sheet: Motif7
PSSM for motif found in constrained region
A	C	T	G
0.028545	0.016909	0.016909	0.937636
0.028545	0.926	0.016909	0.028545
0.937636	0.016909	0.016909	0.028545
0.937636	0.016909	0.016909	0.028545
0.028545	0.926	0.016909	0.028545
0.937636	0.016909	0.016909	0.028545
0.937636	0.016909	0.016909	0.028545
0.937636	0.016909	0.016909	0.028545
MOTIF 7-TCAACAAA STREME-7 letter-probability matrix: alength= 4 w= 8 nsites= 1042 E= 3.7e-029

## Sheet: Motif8
PSSM for motif found in constrained region
A	C	T	G
0.998772	3.2e-05	0.001143	5.4e-05
5.4e-05	0.001143	0.001143	0.997661
0.001165	3.2e-05	0.99875	5.4e-05
5.4e-05	0.174446	0.002254	0.823246
5.4e-05	0.99875	0.001143	5.4e-05
5.4e-05	0.001143	3.2e-05	0.998772
5.4e-05	3.2e-05	0.004476	0.995439
5.4e-05	0.999861	3.2e-05	5.4e-05
0.824357	3.2e-05	0.175557	5.4e-05
MOTIF 8-ATGTCTTCA STREME-8 letter-probability matrix: alength= 4 w= 9 nsites= 1002 E= 1.0e-027

## Sheet: Motif9
PSSM for motif found in constrained region
A	C	T	G
0.048397	3.2e-05	0.951519	5.3e-05
0.002251	0.00113	0.995467	0.001152
5.3e-05	3.2e-05	3.2e-05	0.999884
5.3e-05	3.2e-05	3.2e-05	0.999884
5.3e-05	3.2e-05	3.2e-05	0.999884
0.999884	3.2e-05	3.2e-05	5.3e-05
5.3e-05	0.999862	3.2e-05	5.3e-05
0.181341	0.006624	3.2e-05	0.812004
MOTIF 9-GGTTTACT STREME-9 letter-probability matrix: alength= 4 w= 8 nsites= 1011 E= 1.0e-027

## Sheet: Motif10
PSSM for motif found in constrained region
A	C	T	G
5.4e-05	0.99986	3.2e-05	5.4e-05
0.999882	3.2e-05	3.2e-05	5.4e-05
0.957479	0.040204	3.2e-05	0.002286
5.4e-05	3.2e-05	3.2e-05	0.999882
0.996534	0.001148	3.2e-05	0.002286
0.005633	3.2e-05	0.994281	5.4e-05
5.4e-05	3.2e-05	0.002264	0.99765
0.002286	0.996512	3.2e-05	0.00117
0.180826	0.001148	3.2e-05	0.817994
MOTIF 10-CAATAGTCT STREME-10 letter-probability matrix: alength= 4 w= 9 nsites= 999 E= 2.0e-027
